# Supplementary material for: TERT Alterations Predict Tumor Progression in De Novo High-Grade Meningiomas Following Adjuvant Radiotherapy
Source: Front Oncol. 2021 Oct 29;11:747592. doi: 10.3389/fonc.2021.747592 (PMC8586415; doi:10.3389/fonc.2021.747592)
Supplement: Supplementary file 4 [file Table_3.xlsx]

## Sheet: Sheet1
Number (NO.)	Pathological number	TERT: mutant(1); non-mutant(0)	Age (year)	Gender (Female:0, Male:1)	Location	WHO Grade	Histology	EOR(GTR:0;STR:1)	Simpson Grade	Radiation option: EBRT (0), SRS (1), CK (2)	Tumor recurrence after radiotherapy
1	11-2255	0	<65 yr	0	non-skull base	2	atypical	1	IV	0	1
2	13－3134	0	≥65 yr	0	non-skull base	2	atypical	0	III	0	1
3	13－1510	0	<65 yr	1	non-skull base	2	atypical	0	I	0	1
4	12－196	0	≥65 yr	0	non-skull base	2	atypical	0	II	0	1
5	13－81	1	≥65 yr	0	spinal	2	atypical/Chordoid	0	II	0	1
6	2011-2166	0	<65 yr	1	non-skull base	2	atypical	1	IV	0	1
7	2011-0908	1	≥65 yr	1	non-skull base	2	atypical	0	I	0	1
8	11－2165	0	<65 yr	0	non-skull base	2	atypical	0	II	0	1
9	12－2663	1	<65 yr	0	skull base	2	atypical	0	II	2	1
10	10－2410	0	<65 yr	1	non-skull base	2	atypical	0	I	0	1
11	13－1774	1	<65 yr	0	non-skull base	2	atypical	0	I	0	1
12	2012-1140	0	<65 yr	1	non-skull base	3	anaplastic	1	IV	2	1
13	12－3555	0	≥65 yr	0	non-skull base	2	atypical	1	IV	0	1
14	2011-1474	0	<65 yr	1	skull base	2	atypical	0	II	1	1
15	13－1838	0	<65 yr	1	non-skull base	2	atypical	0	II	1	1
16	13－2331	1	<65 yr	1	non-skull base	2	atypical	1	IV	2	1
17	09-2500	1	<65 yr	1	non-skull base	3	anaplastic	0	II	0	1
18	09-716	1	<65 yr	1	non-skull base	3	anaplastic	0	II	1	1
19	10－410	1	≥65 yr	1	skull base	2	atypical	0	I	0	1
20	13－2392	0	<65 yr	1	non-skull base	2	atypical	0	II	1	0
21	2011-1711	0	<65 yr	1	non-skull base	2	atypical	0	II	0	0
22	13－2992	0	<65 yr	1	non-skull base	2	atypical	0	I	0	0
23	10－1369	0	<65 yr	1	non-skull base	2	atypical	0	I	0	0
24	13－2478	0	<65 yr	1	non-skull base	2	atypical	0	II	0	0
25	2012-3520	0	<65 yr	1	non-skull base	3	anaplastic	0	I	0	0
26	10－2988	0	<65 yr	1	non-skull base	2	atypical	0	I	0	0
27	12－2223	0	<65 yr	1	non-skull base	2	atypical	0	II	0	0
28	12－3583	0	<65 yr	0	skull base	2	atypical	1	IV	0	0
29	10－1051	0	≥65 yr	1	non-skull base	2	atypical	0	I	0	0
30	13－2003	0	≥65 yr	0	non-skull base	2	atypical	0	I	0	0
31	2011-0940	0	<65 yr	1	non-skull base	2	atypical	0	I	0	0
32	2011-1480	0	≥65 yr	0	non-skull base	2	atypical	0	I	0	0
33	2011-0966	0	<65 yr	0	skull base	2	atypical	0	II	0	0
34	13－2486	0	≥65 yr	1	non-skull base	2	atypical	0	I	1	0
35	10-1777	0	<65 yr	1	non-skull base	2	atypical	0	I	1	0
36	12－835	0	<65 yr	0	non-skull base	3	anaplastic	0	II	0	0
37	2011-0264	0	<65 yr	0	non-skull base	2	atypical	0	I	0	0
	NO.1-19	Progression
	NO.20-37	Non-progression
